# Supplementary material for: G2H: A Precise Block-Scanning Strategy for Genetic Background Assessment in Maize Backcross Breeding
Source: Genes (Basel). 2025 Dec 10;16(12):1480. doi: 10.3390/genes16121480 (PMC12733054; doi:10.3390/genes16121480)
Supplement: Supplementary file 1 [file genes-16-01480-s001.zip › TableS1.xlsx]

## Sheet: Sheet1
Table S1: Analysis results of genetic background assessment in population Q1B1
Sample	Number of compared loci	Number of identical loci	Number of divergent loci	PRPG(%)	HTBR(%)	WGBR(%)	Number of unrecovered fragments	P*	N*	CFDI
Q1B1-43	25856	14840	11016	57.3948	52.5	56.1156	16	0.452147	1	0.726074
Q1B1-53	25389	14893	10496	58.6593	53.7324	56.6378	16	0.436322	1	0.718161
Q1B1-79	25710	15342	10368	59.6733	56.6864	55.3038	10	0.399239	0.4	0.39962
Q1B1-60	25671	15541	10130	60.5391	54.9678	59.2522	12	0.374524	0.6	0.487262
Q1B1-71	25129	15249	9880	60.6829	57.2519	63.3154	11	0.411323	0.5	0.455661
Q1B1-83	25956	15773	10183	60.7682	58.2493	58.036	13	0.436096	0.7	0.568048
Q1B1-85	25659	15617	10042	60.8636	54.6522	56.9833	12	0.396825	0.6	0.498412
Q1B1-42	25089	15331	9758	61.1065	57.8509	61.6049	12	0.388308	0.6	0.494154
Q1B1-48	25639	15721	9918	61.3167	56.7617	63.8439	13	0.355305	0.7	0.527652
Q1B1-47	25379	16102	9277	63.4462	57.8411	63.3881	16	0.342343	1	0.671172
Q1B1-57	26115	16656	9459	63.7794	58.8627	62.0121	12	0.399532	0.6	0.499766
Q1B1-61	25537	16521	9016	64.6944	59.1448	61.7472	13	0.382455	0.7	0.541227
Q1B1-59	26381	17217	9164	65.2629	61.8767	63.7811	10	0.328358	0.4	0.364179
Q1B1-41	25827	16972	8855	65.7142	63.0221	65.8212	12	0.325676	0.6	0.462838
Q1B1-50	25951	17147	8804	66.0745	60.5167	66.6491	13	0.380277	0.7	0.540138
Q1B1-40	25419	16846	8573	66.2733	64.7751	66.1279	13	0.337502	0.7	0.518751
Q1B1-74	25672	17014	8658	66.2745	63.4124	65.5367	9	0.378637	0.3	0.339319
Q1B1-82	25898	17183	8715	66.3487	62.0611	66.4474	11	0.307896	0.5	0.403948
Q1B1-63	25940	17216	8724	66.3685	61.7153	66.5539	11	0.297708	0.5	0.398854
Q1B1-84	25599	16994	8605	66.3854	62.9919	66.4451	11	0.34351	0.5	0.421755
Q1B1-54	25941	17257	8684	66.524	64.7112	64.6927	16	0.37113	1	0.685565
Q1B1-38	25873	17230	8643	66.5945	62.4743	64.6465	8	0.375704	0.2	0.287852
Q1B1-77	26368	17606	8762	66.7703	61.9048	64.9136	14	0.321742	0.8	0.560871
Q1B1-65	25906	17528	8378	67.66	64.0797	71.1128	13	0.295036	0.7	0.497518
Q1B1-73	25238	17093	8145	67.7272	62.0385	67.622	15	0.283888	0.9	0.591944
Q1B1-81	25988	17650	8338	67.916	66.7121	63.7931	12	0.330385	0.6	0.465193
Q1B1-49	25177	17427	7750	69.2179	66.4814	70.1363	8	0.292774	0.2	0.246387
Q1B1-56	26397	18281	8116	69.2541	64.6245	66.8943	14	0.326806	0.8	0.563403
Q1B1-68	25907	18054	7853	69.6877	67.7545	70.4357	9	0.325612	0.3	0.312806
Q1B1-75	26148	18331	7817	70.1048	65.5958	70.4117	13	0.261873	0.7	0.480936
Q1B1-69	25907	18286	7621	70.5832	69.6514	69.3319	9	0.340767	0.3	0.320383
Q1B1-46	25844	18302	7542	70.8172	68.2569	67.8285	15	0.314279	0.9	0.60714
Q1B1-55	26305	18863	7442	71.7088	68.0861	68.8645	14	0.289628	0.8	0.544814
Q1B1-44	25990	18652	7338	71.7661	69.1009	71.9594	9	0.311562	0.3	0.305781
Q1B1-51	26269	18985	7284	72.2715	70.1	69.6758	6	0.331975	0	0.165988
Q1B1-66	26383	19109	7274	72.4292	68.9922	76.3435	11	0.217137	0.5	0.358569
Q1B1-58	25626	18725	6901	73.0703	70.1012	78.278	10	0.217737	0.4	0.308868
Q1B1-52	26075	19109	6966	73.2848	69.5119	74.216	12	0.219534	0.6	0.409767
Q1B1-39	26295	19375	6920	73.6832	73.5947	73.094	11	0.269213	0.5	0.384607
Q1B1-64	26187	19371	6816	73.9718	73.1102	71.4194	12	0.274317	0.6	0.437159
Q1B1-78	26332	19573	6759	74.3316	71.1757	71.2131	13	0.298395	0.7	0.499198
Q1B1-70	25913	19269	6644	74.3604	73.0769	72.7721	12	0.251962	0.6	0.425981
Q1B1-67	26095	19611	6484	75.1523	71.9754	76.7513	10	0.227731	0.4	0.313866
Q1B1-80	26556	20082	6474	75.6213	73.2474	74.5891	9	0.248755	0.3	0.274377
Q1B1-62	26492	20084	6408	75.8116	73.1438	76.9777	11	0.233758	0.5	0.366879
Q1B1-76	26217	19945	6272	76.0766	74.1321	75.4399	11	0.252734	0.5	0.376367
Q1B1-45	26535	20703	5832	78.0215	75.8761	81.5137	8	0.171704	0.2	0.185852
Q1B1-72	27101	22346	4755	82.4545	82.0295	83.419	7	0.156229	0.1	0.128114
Q1B1-86	27176	22717	4459	83.5921	81.8385	83.2054	9	0.192339	0.3	0.24617
