# Supplementary material for: G2H: A Precise Block-Scanning Strategy for Genetic Background Assessment in Maize Backcross Breeding
Source: Genes (Basel). 2025 Dec 10;16(12):1480. doi: 10.3390/genes16121480 (PMC12733054; doi:10.3390/genes16121480)
Supplement: Supplementary file 1 [file genes-16-01480-s001.zip › TableS2.xlsx]

## Sheet: Sheet1
Table S2: Analysis results of genetic background assessment in population Q1B2
Sample	Number of compared loci	Number of identical loci	Number of divergent loci	PRPG(%)	HTBR(%)	WGBR(%)	Number of unrecovered fragments	N*	P*	CFDI
Q1B2-B2-5A-29	28011	24810	3201	88.5724	87.0989	85.805	7	0.5	0.165522	0.332761
Q1B2-B2-1A-40	28067	25175	2892	89.6961	88.589	87.0395	6	0.333333	0.153714	0.243524
Q1B2-B2-3A-19	28119	25343	2776	90.1277	88.4548	89.5674	7	0.5	0.118085	0.309042
Q1B2-B2-4A-08	28133	25439	2694	90.4241	88.9572	87.2431	7	0.5	0.150873	0.325437
Q1B2-B2-2B-19	27966	25367	2599	90.7066	89.2457	90.2428	6	0.333333	0.112047	0.22269
Q1B2-B2-2B-36	28004	25583	2421	91.3548	89.8748	88.7473	8	0.666667	0.132817	0.399742
Q1B2-B2-2B-30	28206	25799	2407	91.4664	90.0482	91.4175	8	0.666667	0.101925	0.384296
Q1B2-B2-7B-43	28105	25811	2294	91.8377	90.929	90.5924	5	0.166667	0.109537	0.138102
Q1B2-B2-6B-32	28143	25880	2263	91.9589	90.4501	91.3587	8	0.666667	0.099775	0.383221
Q1B2-B2-4A-43	28111	25898	2213	92.1276	90.945	91.7912	6	0.333333	0.097533	0.215433
Q1B2-B2-6B-06	27968	25787	2181	92.2018	91.4889	91.5672	5	0.166667	0.098609	0.132638
Q1B2-B2-6A-18	28181	26033	2148	92.3778	91.2042	92.0122	10	1	0.093039	0.54652
Q1B2-B2-1B-27	28000	25904	2096	92.5143	91.1668	92.568	7	0.5	0.086392	0.293196
Q1B2-B2-3A-42	28093	26016	2077	92.6067	91.5459	91.4612	5	0.166667	0.099464	0.133065
Q1B2-B2-5B-21	28174	26105	2069	92.6564	91.132	92.1751	7	0.5	0.090405	0.295202
Q1B2-B2-2A-13	28065	26033	2032	92.7597	91.2023	92.3171	6	0.333333	0.087449	0.210391
Q1B2-B2-2A-04	28173	26194	1979	92.9755	91.2615	92.5529	8	0.666667	0.084646	0.375656
Q1B2-B2-1B-24	28062	26142	1920	93.158	92.029	92.5861	7	0.5	0.087149	0.293575
Q1B2-B2-6A-37	28114	26229	1885	93.2952	91.7964	92.4886	6	0.333333	0.090654	0.211994
Q1B2-B2-5A-39	28236	26661	1575	94.422	93.6775	93.5916	7	0.5	0.076424	0.288212
Q1B2-B2-7B-26	28223	26656	1567	94.4478	93.2852	95.5799	9	0.833333	0.050631	0.441982
Q1B2-B2-2A-15	28222	26662	1560	94.4724	92.8712	96.1556	9	0.833333	0.042482	0.437908
Q1B2-B2-4A-21	28100	26655	1445	94.8577	93.3728	96.4859	8	0.666667	0.039564	0.353115
Q1B2-B2-1B-08	28277	26873	1404	95.0348	94.3351	96.8674	4	0	0.037898	0.018949
Q1B2-B2-2A-29	28085	26691	1394	95.0365	93.7993	97.2112	7	0.5	0.029832	0.264916
Q1B2-B2-4B-31	28278	26915	1363	95.18	94.1022	97.5207	7	0.5	0.027592	0.263796
Q1B2-B2-4B-38	28259	26965	1294	95.4209	94.6542	97.6565	5	0.166667	0.024656	0.0956613
Q1B2-B2-7B-33	28259	26981	1278	95.4775	94.2695	97.0045	7	0.5	0.035365	0.267682
Q1B2-B2-5B-42	28058	26809	1249	95.5485	94.6432	97.3329	5	0.166667	0.029598	0.0981323
Q1B2-B2-6A-39	28030	26796	1234	95.5976	94.1138	97.2126	6	0.333333	0.030226	0.18178
Q1B2-B2-3A-25	28268	27044	1224	95.67	94.9639	97.3769	6	0.333333	0.030443	0.181888
Q1B2-B2-1A-38	28158	26959	1199	95.7419	94.8268	97.54	5	0.166667	0.025864	0.0962653
Q1B2-B2-3A-38	28266	27170	1096	96.1226	95.9982	97.6358	4	0	0.0279	0.01395
